# Supplementary material for: Modification and Synergistic Studies of a Novel Frog Antimicrobial Peptide against Pseudomonas aeruginosa Biofilms
Source: Antibiotics (Basel). 2024 Jun 21;13(7):574. doi: 10.3390/antibiotics13070574 (PMC11274128; doi:10.3390/antibiotics13070574)
Supplement: Supplementary file 1 [file antibiotics-13-00574-s001.zip]

Archive with 1 entries (1 files):
- antibiotics-3065463-supplementary.pdf
